# Supplementary material for: A Simple Mechanism Causing Wealth Concentration
Source: Entropy (Basel). 2020 Oct 13;22(10):1148. doi: 10.3390/e22101148 (PMC7597306; doi:10.3390/e22101148)
Supplement: Supplementary file 1 [file entropy-22-01148-s001.zip]

Archive with 6 entries (5 files):
- program/
- program/income_2010.xlsx
- program/income_2018.xlsx
- program/input.txt
- program/trading.jar
- program/wealth_dist.R
