# Supplementary material for: A Simple Mechanism Causing Wealth Concentration
Source: Entropy (Basel). 2020 Oct 13;22(10):1148. doi: 10.3390/e22101148 (PMC7597306; doi:10.3390/e22101148)
Supplement: Supplementary file 1 [file entropy-22-01148-s001.zip › program/income_2010.xlsx]

## Sheet: Arkusz1
low	high	number	mean	std_error
0	4999	4245	1249	50
5000	9999	5128	7923	30
10000	14999	7149	12389	28
15000	19999	7370	17278	26
20000	24999	7037	22162	27
25000	29999	6825	27185	28
30000	34999	6222	32081	27
35000	39999	5965	37183	28
40000	44999	5679	42012	30
45000	49999	4987	47199	35
50000	54999	5133	51987	34
55000	59999	4240	57156	38
60000	64999	4459	61941	33
65000	69999	3612	67096	37
70000	74999	3793	72042	37
75000	79999	3137	77007	44
80000	84999	3167	81977	40
85000	89999	2699	87145	46
90000	94999	2532	92012	49
95000	99999	2127	97156	44
100000	104999	2512	101830	44
105000	109999	1797	107162	58
110000	114999	1793	111977	52
115000	119999	1491	117200	54
120000	124999	1482	121841	55
125000	129999	1252	127030	63
130000	134999	1250	132068	66
135000	139999	1061	137206	63
140000	144999	983	141985	71
145000	149999	792	146952	76
150000	154999	990	151781	70
155000	159999	676	157078	73
160000	164999	643	162149	92
165000	169999	547	167074	84
170000	174999	562	171947	87
175000	179999	475	177155	97
180000	184999	468	181953	103
185000	189999	337	187308	118
190000	194999	361	192031	115
195000	199999	291	197120	135
200000	249999	2160	219379	437
250000	Inf	2498	398233	6519
