# Supplementary material for: A Simple Mechanism Causing Wealth Concentration
Source: Entropy (Basel). 2020 Oct 13;22(10):1148. doi: 10.3390/e22101148 (PMC7597306; doi:10.3390/e22101148)
Supplement: Supplementary file 1 [file entropy-22-01148-s001.zip › program/income_2018.xlsx]

## Sheet: Arkusz1
low	high	number	mean	std_error
0	4999	4283	1073	45
5000	9999	3337	8017	39
10000	14999	5510	12357	29
15000	19999	5772	17312	33
20000	24999	5672	22246	34
25000	29999	5469	27116	34
30000	34999	5822	32041	32
35000	39999	5404	37067	30
40000	44999	5195	42026	34
45000	49999	4839	47066	32
50000	54999	5300	51841	35
55000	59999	4417	57117	38
60000	64999	4604	61990	35
65000	69999	3999	67178	39
70000	74999	3795	72040	42
75000	79999	3950	77038	45
80000	84999	3349	82006	43
85000	89999	3064	87071	49
90000	94999	3102	91964	44
95000	99999	2581	97110	45
100000	104999	2866	101902	47
105000	109999	2449	107036	49
110000	114999	2318	112045	41
115000	119999	1971	117162	56
120000	124999	2004	121949	52
125000	129999	1780	127112	52
130000	134999	1678	132082	59
135000	139999	1426	137111	65
140000	144999	1414	142097	65
145000	149999	1316	147295	60
150000	154999	1492	151940	58
155000	159999	978	157119	73
160000	164999	1161	162187	68
165000	169999	970	167217	70
170000	174999	905	172208	78
175000	179999	835	177152	93
180000	184999	772	182179	94
185000	189999	686	187010	86
190000	194999	584	192119	86
195000	199999	565	197200	93
200000	249999	4572	221600	346
250000	Inf	6375	417948	5391
