# Supplementary material for: A Simple Mechanism Causing Wealth Concentration
Source: Entropy (Basel). 2020 Oct 13;22(10):1148. doi: 10.3390/e22101148 (PMC7597306; doi:10.3390/e22101148)
Supplement: Supplementary file 1 [file entropy-22-01148-s001.zip › program/input.txt]

# This is configuration file for trading.jar
# To run program use command
# java -cp trading.jar Main
#
# number of agents in a population
N = 100000
#
# number of cycles that will be simulated
Cycles = 1000
#
# The way how the pairs of agents are selected. 
# 1 - one according to wealth and the other randomly
# 2 - both according their wealth
# 3 - both agent are selected randomly according to uniform distribution
RandomType = 2
#
# Initial distribution of wealth among the agents (see article)
# 0 - all agents have equal wealth
# 1 - wealth of an agents is a random value uniformly distributed
# 2 - wealth of an agents is a random value normally distributed
# 3 - wealth of an agents is a random value exponentially distributed
# 4 - one percent of agents have 100 more money than other 99% percent
# 5 - wealth of an agents is a random value cauchy (power-law) distributed
InitialWealthDistribution = 0
#
# Function responsible for the gain from the transaction between two agents
# 0 - gain is equal to 1 for both agents
# 1 - gain is equal to assets of poorer agent
# 2 - gain is equal to assets of richer agent
# 3 - gain is equal to the arithmetic mean assets of two agents
# 3 - gain is equal to the geometric mean assets of two agents
PayoffFunction = 0
#
# the income from transaction is given by gain function multiplied by this parameter
PayoffFactor = 0.1
#
# if greater than 0.0, the assets of all agents are changed according the rule a_i = a_i*(1 + (2*u-1)*RANDOM_FACTOR), where u is a random number seletcet uniformly from [0,1) intervar
RandomFactor = 0.0
#
# Income tax rate
IncomeTaxFactor = 0.0
#
# Before calculating tax, income is raised to the power denoted by this number. Thus 1 is for linear tax, >1 is for progresive tax (richer pays relatively higher taxes)
IncomeTaxExponent = 1.0
#
# The same for wealth tax
WealthTaxFactor = 0.0
WealthTaxExponent = 1.0
